# Supplementary material for: Genome-Wide Analysis and Expression Profiles of AhCOLs Family in Peanut (Arachis hypogaea L.)
Source: Int J Mol Sci. 2025 Apr 5;26(7):3404. doi: 10.3390/ijms26073404 (PMC11989928; doi:10.3390/ijms26073404)
Supplement: Supplementary file 1 [file ijms-26-03404-s001.zip]

Archive with 2 entries (2 files):
- ijms-3495972-supplementary table.pdf
- Supplemental Figure.pdf
